# Supplementary material for: Mini-Intein Structures from Extremophiles Suggest a Strategy for Finding Novel Robust Inteins
Source: Microorganisms. 2021 Jun 5;9(6):1226. doi: 10.3390/microorganisms9061226 (PMC8229266; doi:10.3390/microorganisms9061226)
Supplement: Supplementary file 1 [file microorganisms-09-01226-s001.zip]

Archive with 1 entries (1 files):
- microorganisms-1231395-supplementary.pdf
